# Supplementary material for: Validation of Nutritional Approaches to Modulate Cardiovascular and Diabetic Risk Factors in Patients with Hypertriglyceridemia or Prediabetes—The MoKaRi II Randomized Controlled Study
Source: Nutrients. 2024 Apr 24;16(9):1261. doi: 10.3390/nu16091261 (PMC11085300; doi:10.3390/nu16091261)
Supplement: Supplementary file 1 [file nutrients-16-01261-s001.zip]

Archive with 1 entries (1 files):
- nutrients-2979840-supplementary.pdf
